# Supplementary material for: A-to-I RNA editing of CYP18A1 mediates transgenerational wing dimorphism in aphids
Source: eLife. 2025 Apr 3;13:RP96540. doi: 10.7554/eLife.96540 (PMC11968105; doi:10.7554/eLife.96540)
Supplement: Figure 3—source data 3. [file elife-96540-fig3-data3.zip]

Archive with 1 entries (1 files):
- Fig. 3-source data 4.tif
