# Supplementary material for: A-to-I RNA editing of CYP18A1 mediates transgenerational wing dimorphism in aphids
Source: eLife. 2025 Apr 3;13:RP96540. doi: 10.7554/eLife.96540 (PMC11968105; doi:10.7554/eLife.96540)
Supplement: Figure 4—source data 2. [file elife-96540-fig4-data2.zip]

Archive with 1 entries (1 files):
- Fig. 4-source data 2.tif
